# Supplementary material for: Artemisia pallens W. Attenuates Inflammation and Oxidative Stress in Freund’s Complete Adjuvant-Induced Rheumatoid Arthritis in Wistar Rats
Source: Diseases. 2024 Sep 29;12(10):230. doi: 10.3390/diseases12100230 (PMC11508142; doi:10.3390/diseases12100230)
Supplement: Supplementary file 1 [file diseases-12-00230-s001.zip]

Archive with 1 entries (1 files):
- diseases-3141449-supplementary.pdf
